# Supplementary material for: Prospective neuroimaging and neuropsychological evaluation in adults with newly diagnosed focal epilepsy
Source: Epilepsia. 2025 May 8;66(8):2864–80. doi: 10.1111/epi.18410 (PMC12371684; doi:10.1111/epi.18410)
Supplement: Supplementary file 4 — Table S1. [file EPI-66-2864-s003.xlsx]

## Sheet: mriSequences
							Supplementary Table 1. Information on each MRI sequence.
Scan	ProtocolName	Modality	MagneticFieldStrength	ImagingFrequency	Manufacturer	ManufacturersModelName	BodyPartExamined	PatientPosition	SoftwareVersions	MRAcquisitionType	ScanningSequence	SequenceVariant	SequenceName	ImageType	SeriesNumber	AcquisitionTime	AcquisitionNumber	SliceThickness	SpacingBetweenSlices	SAR	NumberOfAverages	EchoTime	RepetitionTime	FlipAngle	PartialFourier	BaseResolution	ShimSetting	TxRefAmp	PhaseResolution	ReceiveCoilName	ReceiveCoilActiveElements	PulseSequenceDetails	RefLinesPE	ConsistencyInfo	PercentPhaseFOV	EchoTrainLength	PhaseEncodingSteps	AcquisitionMatrixPE	ReconMatrixPE	ParallelReductionFactorInPlane	PixelBandwidth	DwellTime	PhaseEncodingDirection	ImageOrientationPatientDICOM	InPlanePhaseEncodingDirectionDICOM	ConversionSoftware	ConversionSoftwareVersion	Dcm2bidsVersion	ScanOptions
T1w	t1_mprage_sag_p2_isoTR2000TE2.25	MR	3	123.252	Siemens	Prisma	BRAIN	HFS	syngo_MR_E11	3D	GR_IR	SK_SP_MP	_tfl3d1_16ns	ORIGINAL	3	14:35:36.930000	1	1	NA	0.0574211	NA	0.00225	2	8	1	224	4543	261.544	1	Head_32	HEA;HEP	%SiemensSeq%_tfl	NA	N4_VE11C_LATEST_20160120	100	NA	224	224	224	NA	200	1.12e-05	NA	0.0261752	ROW	dcm2niix	v1.0.20190410 Clang10.0.0	2.1.4	IR
FLAIR	t2_space_dark-fluid_sag_p2_iso	MR	3	123.252	Siemens	Prisma	BRAIN	HFS	syngo_MR_E11	3D	SE_IR	SK_SP_MP	_spcir_278ns	ORIGINAL	14	15:20:48.470000	1	0.9	NA	0.109038	NA	0.387	5	120	1	256	4544	261.544	1	Head_32	HEA;HEP	%SiemensSeq%_tse_vfl	24	N4_VE11C_LATEST_20160120	100	246	223	256	512	NA	750	2.6e-06	NA	0.0261752	ROW	dcm2niix	v1.0.20190410 Clang10.0.0	2.1.4	IR_PFP
T2w	T2_AX_TSE_512	MR	3	123.252	Siemens	Prisma	BRAIN	HFS	syngo_MR_E11	2D	SE	SK_SP_OSP	_tse2d1_17	ORIGINAL	4	14:46:07.635000	1	4	5.2	0.342363	2	0.1	3.8	150	1	512	4530	261.544	0.75	Head_32	HEA;HEP	%SiemensSeq%_tse	32	N4_VE11C_LATEST_20160120	100	17	408	384	512	2	220	4.4e-06	i	0.998496	ROW	dcm2niix	v1.0.20190410 Clang10.0.0	2.1.4	NA
DKI	DKI_BIPOLAR_2.5mm_64dir_50slices	MR	3	123.252	Siemens	Prisma	BRAIN	HFS	syngo_MR_E11	2D	EP	SK_SP	_ep_b0	ORIGINAL	9	15:01:03.895000	1	2.5	2.5	0.405318	NA	0.09	3.2	90	1	88	4541	261.544	1	Head_32	HEA;HEP	%SiemensSeq%_ep2d_diff	24	N4_VE11C_LATEST_20160120	100	43	87	88	88	2	1160	4.9e-06	j-	1	COL	dcm2niix	v1.0.20190410 Clang10.0.0	2.1.4	FS
DKI_PA	PA_B0_64dir_50slices	MR	3	123.252	Siemens	Prisma	BRAIN	HFS	syngo_MR_E11	2D	EP	SK_SP	_ep_b0	ORIGINAL	2	14:35:14.563000	1	2.5	2.5	0.353138	NA	0.09	3.2	90	1	88	4541	261.544	1	Head_32	HEA;HEP	%SiemensSeq%_ep2d_diff	24	N4_VE11C_LATEST_20160120	100	43	87	88	88	2	1160	4.9e-06	j	1	COL	dcm2niix	v1.0.20190410 Clang10.0.0	2.1.4	FS
rs-fMRI	MB8_FMRI_fov210_2.4mm_resting	MR	3	123.252	Siemens	Prisma	BRAIN	HFS	syngo_MR_E11	2D	EP	SK_SS	epfid2d1_88	ORIGINAL	11	15:09:23.238000	1	2.4	2.4	0.0658615	NA	0.039	0.7	52	1	88	4543	261.544	1	Head_32	HEA;HEP	%CustomerSeq%_cmrr_mbep2d_bold	NA	N4_VE11C_LATEST_20160120	100	88	88	88	88	NA	2030	2.8e-06	j-	0.997678	COL	dcm2niix	v1.0.20190410 Clang10.0.0	2.1.4	FS
rs-fMRI_fm1	DKIgre_BOLDfield_mapping_2.7mm	MR	3	123.252	Siemens	Prisma	BRAIN	HFS	syngo_MR_E11	2D	GR	SP	_fm2d2r	ORIGINAL	12	15:18:52.228000	1	2.5	2.5	0.12216	NA	0.00492	0.52	60	1	88	4544	261.544	1	Head_32	HEA;HEP	%SiemensSeq%_gre_field_mapping	NA	N4_VE11C_LATEST_20160120	100	NA	88	88	88	NA	600	9.5e-06	j-	0.997678	COL	dcm2niix	v1.0.20190410 Clang10.0.0	2.1.4	NA
rs-fMRI_fm2	DKIgre_BOLDfield_mapping_2.7mm	MR	3	123.252	Siemens	Prisma	BRAIN	HFS	syngo_MR_E11	2D	GR	SP	_fm2d2r	ORIGINAL	12	15:18:52.750000	1	2.5	2.5	0.12216	NA	0.00738	0.52	60	1	88	4544	261.544	1	Head_32	HEA;HEP	%SiemensSeq%_gre_field_mapping	NA	N4_VE11C_LATEST_20160120	100	NA	88	88	88	NA	600	9.5e-06	j-	0.997678	COL	dcm2niix	v1.0.20190410 Clang10.0.0	2.1.4	NA
rs-fMRI_fm3	DKIgre_BOLDfield_mapping_2.7mm	MR	3	123.252	Siemens	Prisma	BRAIN	HFS	syngo_MR_E11	2D	GR	SP	_fm2d2r	ORIGINAL	13	15:18:52.750000	1	2.5	2.5	0.12216	NA	0.00738	0.52	60	1	88	4544	261.544	1	Head_32	HEA;HEP	%SiemensSeq%_gre_field_mapping	NA	N4_VE11C_LATEST_20160120	100	NA	88	88	88	NA	600	9.5e-06	j-	0.997678	COL	dcm2niix	v1.0.20190410 Clang10.0.0	2.1.4	NA
task-fMRI	MB8_2.7mm_verbal_TR1.5withDelay	MR	3	123.252	Siemens	Prisma	BRAIN	HFS	syngo_MR_E11	2D	EP	SK_SS	epfid2d1_64	ORIGINAL	6	14:49:56.588000	1	3	3	0.0228247	NA	0.0462	1.5	52	1	64	4544	261.544	1	Head_32	HEA;HEP	%CustomerSeq%_cmrr_mbep2d_bold	NA	N4_VE11C_LATEST_20160120	100	64	64	64	64	NA	2005	3.9e-06	j-	0.998496	COL	dcm2niix	v1.0.20190410 Clang10.0.0	2.1.4	FS
task-fMRI_fm1	gre_BOLDfield_mapping_2.7mm	MR	3	123.252	Siemens	Prisma	BRAIN	HFS	syngo_MR_E11	2D	GR	SP	_fm2d2r	ORIGINAL	7	14:58:36.940000	1	2.7	2.97	0.116587	NA	0.00492	0.52	60	1	64	4544	261.544	1	Head_32	HEA;HEP	%SiemensSeq%_gre_field_mapping	NA	N4_VE11C_LATEST_20160120	100	NA	64	64	64	NA	595	1.31e-05	j-	0.998496	COL	dcm2niix	v1.0.20190410 Clang10.0.0	2.1.4	NA
task-fMRI_fm2	gre_BOLDfield_mapping_2.7mm	MR	3	123.252	Siemens	Prisma	BRAIN	HFS	syngo_MR_E11	2D	GR	SP	_fm2d2r	ORIGINAL	7	14:58:37.463000	1	2.7	2.97	0.116587	NA	0.00738	0.52	60	1	64	4544	261.544	1	Head_32	HEA;HEP	%SiemensSeq%_gre_field_mapping	NA	N4_VE11C_LATEST_20160120	100	NA	64	64	64	NA	595	1.31e-05	j-	0.998496	COL	dcm2niix	v1.0.20190410 Clang10.0.0	2.1.4	NA
task-fMRI_fm3	gre_BOLDfield_mapping_2.7mm	MR	3	123.252	Siemens	Prisma	BRAIN	HFS	syngo_MR_E11	2D	GR	SP	_fm2d2r	ORIGINAL	8	14:58:37.463000	1	2.7	2.97	0.116587	NA	0.00738	0.52	60	1	64	4544	261.544	1	Head_32	HEA;HEP	%SiemensSeq%_gre_field_mapping	NA	N4_VE11C_LATEST_20160120	100	NA	64	64	64	NA	595	1.31e-05	j-	0.998496	COL	dcm2niix	v1.0.20190410 Clang10.0.0	2.1.4	NA
[truncated: 17 more columns]
