# Supplementary material for: Prospective neuroimaging and neuropsychological evaluation in adults with newly diagnosed focal epilepsy
Source: Epilepsia. 2025 May 8;66(8):2864–80. doi: 10.1111/epi.18410 (PMC12371684; doi:10.1111/epi.18410)
Supplement: Supplementary file 5 — Table S2. [file EPI-66-2864-s009.xlsx]

## Sheet: Sheet1
Supplementary Table 2. Clinical and anti-seizure medication information for each patient. Brivaracetam (BRI), Carbamazepine (CBZ), Lacosamide (LCM), Lamotrigine (LTG), Levetiracetam (LEV), Valproate (VPA).
ID	Age at diagnosis	Months since first seizure	Months since diagnosis	Months since treatment	Number of seizures before diagnosis	Anti-seizure medication
EPINET005	58	6	1	0	4	LTG
EPINET008	32	1	0	0	4	LTG
EPINET009	46	2	1	2	4	LTG
EPINET010	34	3	0	0	8	LTG
EPINET011	62	6	4	3	2	CBZ
EPINET013	57	7	2	1	9	LTG
EPINET014	42	185	3	3	7	LEV
EPINET015	42	3	1	1	2	LTG
EPINET018	37	7	3	3	1	LTG
EPINET019	50	28	4	NA	6	None
EPINET020	24	14	3	2	25	LTG
EPINET021	54	32	2	2	2	CBZ
EPINET022	20	3	1	1	5	LEV
EPINET023	33	10	1	1	18	VPA-MR
EPINET025	23	3	3	2	2	LTG
EPINET026	19	20	1	0	30	LTG
EPINET027	20	2	NA	0	15	CBZ
EPINET028	29	2	NA	3	7	LTG
EPINET030	30	98	NA	NA	4	None
EPINET031	30	189	2	2	50	LEV
EPINET032	24	2	2	1	5	LEV
EPINET033	56	3	2	2	5	LTG
EPINET034	26	32	0	NA	30	LCM
EPINET035	24	3	1	1	3	LTG
EPINET037	69	3	2	3	2	LTG
EPINET038	24	3	3	3	1	LTG
EPINET039	39	2	1	1	2	LTG
EPINET040	30	53	1	1	40	LTG
EPINET042	30	8	0	0	4	LTG
EPINET044	23	14	0	0	4	LTG
EPINET045	39	83	0	0	3	LTG
EPINET046	41	4	2	1	2	LTG
EPINET047	44	6	3	2	2	LTG
EPINET048	36	1	1	0	2	LTG
EPINET049	62	1	1	1	2	LTG
EPINET050	26	4	3	3	2	LTG
EPINET051	38	8	1	1	3	LTG
EPINET052	25	1	0	0	2	BRI
EPINET053	23	3	1	1	4	LTG
EPINET054	49	30	0	0	2	LTG
EPINET055	37	7	1	1	10	LTG
EPINET056	20	8	2	2	3	LTG
EPINET057	34	6	3	2	20	LTG
EPINET058	49	2	1	2	2	LTG
EPINET059	36	128	3	1	2	LTG
EPINET060	30	7	2	1	10	LTG
EPINET061	26	2	2	1	5	LTG
EPINET063	63	8	4	2	2	LTG
EPINET064	21	13	0	0	2	LTG
EPINET065	40	6	4	3	6	LTG
EPINET070	26	0	0	0	1	LTG
EPINET071	48	4	1	1	2	LTG
EPINET072	62	195	3	1	20	LTG
EPINET073	32	38	4	1	4	LTG
EPINET075	24	5	0	0	2	LTG
EPINET078	56	3	3	3	3	LEV
EPINET079	19	2	1	1	1	LTG
EPINET080	32	19	2	2	12	CBZ-MR
EPINET082	30	2	1	1	4	LTG
EPINET083	34	7	2	1	2	LTG
EPINET084	64	9	2	1	2	LTG
EPINET085	44	23	4	3	6	LTG
EPINET086	31	7	4	3	1	LTG
EPINET087	45	5	3	2	2	LTG
EPINET089	19	199	2	2	5	LTG
EPINET090	24	25	4	2	5	LTG
EPINET091	40	9	2	1	15	LTG
EPINET092	32	350	0	0	4	LTG
EPINET093	37	105	2	1	2	LTG
EPINET094	36	17	2	2	4	LTG
EPINET096	44	29	2	2	5	VPA-MR
EPINET097	25	25	3	2	200	LTG
EPINET098	20	25	1	1	12	LTG
EPINET099	46	202	1	1	12	LTG
EPINET100	20	100	2	2	13	LTG
EPINET102	42	4	1	NA	20	None
EPINET104	33	17	0	0	2	LTG
EPINET106	60	18	1	1	20	LTG
EPINET110	43	98	1	0	200	LTG
EPINET111	43	5	2	NA	4	NA
EPINET112	28	25	1	1	2	LTG
EPINET113	60	10	1	4	2	VPA-MR
EPINET115	27	7	0	0	2	LTG
EPINET116	34	1	0	0	2	LTG
EPINET119	24	2	1	0	2	LTG
EPINET120	43	5	3	3	5	LTG
EPINET121	32	46	2	2	12	LTG
EPINET122	28	2	0	0	2	LTG
EPINET123	17	1	0	0	2	LTG
EPINET125	46	3	0	1	10	LTG
EPINET126	52	6	0	0	10	LTG
EPINET127	29	5	4	4	4	LTG
EPINET129	24	12	0	0	11	LTG
EPINET130	19	85	0	NA	4	NA
EPINET131	37	182	2	1	3	LTG
EPINET132	61	1	1	1	2	LTG
EPINET134	17	14	0	0	12	LTG
EPINET135	55	4	0	0	4	LTG
EPINET138	18	2	0	0	3	LTG
EPINET139	17	5	2	0	2	LTG
EPINET141	56	23	1	1	3	LTG
EPINET142	18	2	1	1	4	LTG
EPINET145	20	124	1	1	200	LTG
EPINET149	18	2	0	0	1	LTG
