# Supplementary material for: Prospective neuroimaging and neuropsychological evaluation in adults with newly diagnosed focal epilepsy
Source: Epilepsia. 2025 May 8;66(8):2864–80. doi: 10.1111/epi.18410 (PMC12371684; doi:10.1111/epi.18410)
Supplement: Supplementary file 6 — Table S3. [file EPI-66-2864-s001.xlsx]

## Sheet: Supplementary_Table_4_qMRI_Resu
Supplementary Table 3. Quantitative MRI results corrected for multiple comparisons: patients versus controls.
Analysis	Structure	m_p	m_c	d_icv	se_icv	low_ci_icv	up_ci_icv	n_control	n_case	t_icv	pobs	fdr_p
NDEvsCN	Laccumb	490.452	486.359	0.043	17.158	-29.816	38.002	45	104	0.239	0.812	0.994
NDEvsCN	Lamyg	1740.63	1695.92	0.201	39.7	-33.755	123.158	45	104	1.126	0.262	0.736
NDEvsCN	Lcaud	3566.02	3636.6	-0.195	64.528	-198.099	56.944	45	104	-1.094	0.276	0.736
NDEvsCN	Lhippo	4223.98	4167.08	0.158	64.1	-69.774	183.578	45	104	0.888	0.376	0.855
NDEvsCN	Lpal	2041.02	2064.67	-0.126	33.48	-89.811	42.519	45	104	-0.706	0.481	0.855
NDEvsCN	Lput	4913.43	4939.51	-0.055	83.839	-191.76	139.61	45	104	-0.311	0.756	0.994
NDEvsCN	Lthal	7671.67	7809.29	-0.216	113.854	-362.621	87.385	45	104	-1.209	0.229	0.736
NDEvsCN	LLatVent	8740.15	8765.07	-0.006	734.51	-1476.48	1426.64	45	104	-0.034	0.973	0.994
NDEvsCN	Raccumb	605.633	618.004	-0.127	17.44	-46.837	22.094	45	104	-0.709	0.479	0.855
NDEvsCN	Ramyg	1877.99	1823.31	0.235	41.532	-27.394	136.761	45	104	1.317	0.19	0.736
NDEvsCN	Rcaud	3680.98	3715.09	-0.085	71.26	-174.936	106.718	45	104	-0.479	0.633	0.921
NDEvsCN	Rhippo	4369.52	4369.04	0.001	66.567	-131.072	132.032	45	104	0.007	0.994	0.994
NDEvsCN	Rpal	1970.71	2013.96	-0.259	29.772	-102.082	15.592	45	104	-1.453	0.148	0.736
NDEvsCN	Rput	5059.88	5105.28	-0.092	88.324	-219.947	129.151	45	104	-0.514	0.608	0.921
NDEvsCN	Rthal	7402.43	7548.11	-0.25	103.954	-351.116	59.76	45	104	-1.401	0.163	0.736
NDEvsCN	RLatVent	7561.61	7523.59	0.012	570.447	-1089.31	1165.36	45	104	0.067	0.947	0.994
NDEvsCN	L_bankssts_thickavg	2.46	2.476	-0.121	0.025	-0.065	0.032	45	104	-0.677	0.5	0.885
NDEvsCN	L_caudalanteriorcingulate_thickavg	2.554	2.579	-0.139	0.033	-0.091	0.04	45	104	-0.778	0.438	0.885
NDEvsCN	L_caudalmiddlefrontal_thickavg	2.626	2.679	-0.473	0.02	-0.094	-0.014	45	104	-2.649	0.009	0.272
NDEvsCN	L_cuneus_thickavg	1.878	1.875	0.021	0.023	-0.043	0.048	45	104	0.117	0.907	0.964
NDEvsCN	L_entorhinal_thickavg	3.058	3.002	0.162	0.062	-0.066	0.179	45	104	0.905	0.367	0.832
NDEvsCN	L_fusiform_thickavg	2.682	2.671	0.098	0.021	-0.029	0.052	45	104	0.547	0.586	0.885
NDEvsCN	L_inferiorparietal_thickavg	2.446	2.467	-0.187	0.02	-0.061	0.019	45	104	-1.048	0.296	0.774
NDEvsCN	L_inferiortemporal_thickavg	2.801	2.823	-0.175	0.023	-0.068	0.023	45	104	-0.979	0.329	0.829
NDEvsCN	L_isthmuscingulate_thickavg	2.341	2.387	-0.299	0.028	-0.102	0.008	45	104	-1.676	0.096	0.502
NDEvsCN	L_lateraloccipital_thickavg	2.203	2.203	0.006	0.019	-0.037	0.038	45	104	0.036	0.972	0.981
NDEvsCN	L_lateralorbitofrontal_thickavg	2.616	2.63	-0.109	0.022	-0.058	0.031	45	104	-0.613	0.541	0.885
NDEvsCN	L_lingual_thickavg	2.003	2	0.029	0.021	-0.039	0.046	45	104	0.164	0.87	0.964
NDEvsCN	L_medialorbitofrontal_thickavg	2.422	2.431	-0.085	0.018	-0.044	0.027	45	104	-0.476	0.635	0.885
NDEvsCN	L_middletemporal_thickavg	2.852	2.868	-0.12	0.023	-0.061	0.03	45	104	-0.674	0.502	0.885
NDEvsCN	L_parahippocampal_thickavg	2.685	2.654	0.114	0.049	-0.066	0.128	45	104	0.637	0.525	0.885
NDEvsCN	L_paracentral_thickavg	2.471	2.534	-0.497	0.023	-0.108	-0.018	45	104	-2.788	0.006	0.272
NDEvsCN	L_parsopercularis_thickavg	2.627	2.657	-0.237	0.023	-0.076	0.015	45	104	-1.327	0.186	0.687
NDEvsCN	L_parsorbitalis_thickavg	2.674	2.7	-0.164	0.029	-0.084	0.031	45	104	-0.922	0.358	0.832
NDEvsCN	L_parstriangularis_thickavg	2.486	2.477	0.071	0.024	-0.038	0.057	45	104	0.398	0.692	0.898
NDEvsCN	L_pericalcarine_thickavg	1.606	1.626	-0.164	0.021	-0.062	0.023	45	104	-0.921	0.358	0.832
NDEvsCN	L_postcentral_thickavg	2.137	2.151	-0.116	0.022	-0.057	0.029	45	104	-0.648	0.518	0.885
NDEvsCN	L_posteriorcingulate_thickavg	2.444	2.443	0.009	0.022	-0.042	0.044	45	104	0.05	0.961	0.981
NDEvsCN	L_precentral_thickavg	2.651	2.697	-0.433	0.019	-0.084	-0.009	45	104	-2.429	0.016	0.272
NDEvsCN	L_precuneus_thickavg	2.379	2.407	-0.285	0.017	-0.062	0.007	45	104	-1.598	0.112	0.544
NDEvsCN	L_rostralanteriorcingulate_thickavg	2.749	2.762	-0.084	0.026	-0.065	0.04	45	104	-0.471	0.638	0.885
NDEvsCN	L_rostralmiddlefrontal_thickavg	2.4	2.438	-0.378	0.018	-0.074	-0.003	45	104	-2.117	0.036	0.32
NDEvsCN	L_superiorfrontal_thickavg	2.782	2.818	-0.357	0.018	-0.072	0	45	104	-2	0.047	0.32
NDEvsCN	L_superiorparietal_thickavg	2.203	2.225	-0.21	0.019	-0.058	0.015	45	104	-1.174	0.242	0.699
NDEvsCN	L_superiortemporal_thickavg	2.81	2.829	-0.134	0.026	-0.071	0.032	45	104	-0.749	0.455	0.885
NDEvsCN	L_supramarginal_thickavg	2.589	2.599	-0.086	0.02	-0.05	0.031	45	104	-0.48	0.632	0.885
NDEvsCN	L_frontalpole_thickavg	2.731	2.773	-0.203	0.037	-0.115	0.031	45	104	-1.139	0.257	0.699
NDEvsCN	L_temporalpole_thickavg	3.214	3.243	-0.073	0.072	-0.172	0.113	45	104	-0.408	0.684	0.898
NDEvsCN	L_transversetemporal_thickavg	2.38	2.409	-0.141	0.037	-0.101	0.043	45	104	-0.788	0.432	0.885
NDEvsCN	L_insula_thickavg	2.947	2.966	-0.12	0.028	-0.074	0.037	45	104	-0.671	0.503	0.885
NDEvsCN	R_bankssts_thickavg	2.597	2.61	-0.086	0.027	-0.067	0.041	45	104	-0.481	0.631	0.885
NDEvsCN	R_caudalanteriorcingulate_thickavg	2.418	2.385	0.204	0.029	-0.024	0.091	45	104	1.145	0.254	0.699
NDEvsCN	R_caudalmiddlefrontal_thickavg	2.555	2.602	-0.408	0.021	-0.087	-0.006	45	104	-2.287	0.024	0.32
NDEvsCN	R_cuneus_thickavg	1.913	1.902	0.099	0.02	-0.028	0.05	45	104	0.557	0.578	0.885
NDEvsCN	R_entorhinal_thickavg	3.215	3.204	0.028	0.068	-0.123	0.144	45	104	0.16	0.873	0.964
NDEvsCN	R_fusiform_thickavg	2.715	2.72	-0.041	0.022	-0.048	0.038	45	104	-0.232	0.817	0.942
NDEvsCN	R_inferiorparietal_thickavg	2.518	2.529	-0.105	0.019	-0.049	0.027	45	104	-0.59	0.556	0.885
NDEvsCN	R_inferiortemporal_thickavg	2.807	2.816	-0.066	0.022	-0.052	0.036	45	104	-0.369	0.713	0.898
NDEvsCN	R_isthmuscingulate_thickavg	2.319	2.338	-0.134	0.026	-0.07	0.031	45	104	-0.752	0.453	0.885
NDEvsCN	R_lateraloccipital_thickavg	2.28	2.287	-0.062	0.019	-0.043	0.03	45	104	-0.349	0.728	0.898
NDEvsCN	R_lateralorbitofrontal_thickavg	2.586	2.624	-0.25	0.027	-0.091	0.016	45	104	-1.402	0.163	0.687
NDEvsCN	R_lingual_thickavg	2.009	2.024	-0.133	0.02	-0.056	0.025	45	104	-0.745	0.457	0.885
NDEvsCN	R_medialorbitofrontal_thickavg	2.387	2.394	-0.056	0.022	-0.051	0.037	45	104	-0.316	0.753	0.898
NDEvsCN	R_middletemporal_thickavg	2.86	2.866	-0.044	0.024	-0.053	0.041	45	104	-0.246	0.806	0.942
NDEvsCN	R_parahippocampal_thickavg	2.619	2.624	-0.022	0.037	-0.078	0.069	45	104	-0.122	0.903	0.964
NDEvsCN	R_paracentral_thickavg	2.511	2.559	-0.359	0.024	-0.094	-0.001	45	104	-2.015	0.046	0.32
NDEvsCN	R_parsopercularis_thickavg	2.594	2.642	-0.365	0.023	-0.094	-0.002	45	104	-2.045	0.043	0.32
NDEvsCN	R_parsorbitalis_thickavg	2.601	2.651	-0.271	0.032	-0.113	0.015	45	104	-1.518	0.131	0.594
NDEvsCN	R_parstriangularis_thickavg	2.41	2.435	-0.206	0.022	-0.069	0.018	45	104	-1.157	0.249	0.699
NDEvsCN	R_pericalcarine_thickavg	1.589	1.599	-0.075	0.023	-0.056	0.036	45	104	-0.422	0.674	0.898
NDEvsCN	R_postcentral_thickavg	2.113	2.12	-0.057	0.021	-0.048	0.035	45	104	-0.319	0.75	0.898
NDEvsCN	R_posteriorcingulate_thickavg	2.424	2.402	0.206	0.02	-0.016	0.061	45	104	1.152	0.251	0.699
NDEvsCN	R_precentral_thickavg	2.568	2.614	-0.322	0.025	-0.095	0.004	45	104	-1.804	0.073	0.451
NDEvsCN	R_precuneus_thickavg	2.41	2.435	-0.233	0.019	-0.064	0.013	45	104	-1.308	0.193	0.687
NDEvsCN	R_rostralanteriorcingulate_thickavg	2.727	2.728	-0.004	0.031	-0.062	0.06	45	104	-0.023	0.981	0.981
NDEvsCN	R_rostralmiddlefrontal_thickavg	2.296	2.332	-0.394	0.016	-0.068	-0.004	45	104	-2.207	0.029	0.32
NDEvsCN	R_superiorfrontal_thickavg	2.721	2.767	-0.453	0.018	-0.081	-0.01	45	104	-2.541	0.012	0.272
NDEvsCN	R_superiorparietal_thickavg	2.196	2.228	-0.304	0.019	-0.069	0.005	45	104	-1.705	0.09	0.502
NDEvsCN	R_superiortemporal_thickavg	2.822	2.835	-0.096	0.024	-0.061	0.035	45	104	-0.538	0.591	0.885
NDEvsCN	R_supramarginal_thickavg	2.597	2.598	-0.011	0.02	-0.04	0.037	45	104	-0.062	0.951	0.981
NDEvsCN	R_frontalpole_thickavg	2.718	2.77	-0.229	0.041	-0.132	0.028	45	104	-1.281	0.202	0.687
NDEvsCN	R_temporalpole_thickavg	3.324	3.35	-0.056	0.085	-0.195	0.142	45	104	-0.315	0.753	0.898
NDEvsCN	R_transversetemporal_thickavg	2.431	2.483	-0.232	0.04	-0.13	0.027	45	104	-1.297	0.197	0.687
NDEvsCN	R_insula_thickavg	3.04	3.036	0.026	0.03	-0.056	0.065	45	104	0.143	0.887	0.964
NDEvsCN	Left.Cerebellum.Cortex	57330.2	57612.5	-0.066	765.161	-1794.42	1229.85	45	104	-0.369	0.713	0.713
NDEvsCN	Right.Cerebellum.Cortex	58609	59023.2	-0.093	791.225	-1977.81	1149.48	45	104	-0.523	0.601	0.713
