# Supplementary material for: Prospective neuroimaging and neuropsychological evaluation in adults with newly diagnosed focal epilepsy
Source: Epilepsia. 2025 May 8;66(8):2864–80. doi: 10.1111/epi.18410 (PMC12371684; doi:10.1111/epi.18410)
Supplement: Supplementary file 7 — Table S4. [file EPI-66-2864-s005.xlsx]

## Sheet: Supplementary_Table_4_qMRI_Resu
Supplementary Table 4. Quantitative MRI results corrected for multiple comparisons: patients who experienced a first seizure within 12 months of diagnosis (n=67) versus those who had a first seizure beyond 12 months (n=38).
Analysis	Structure	m_p	m_c	d_icv	se_icv	low_ci_icv	up_ci_icv	n_control	n_case	t_icv	pobs	fdr_p
<12M vs >12M	Laccumb	477.414	502.975	-0.255	20.324	-65.872	14.752	65	39	-1.258	0.211	0.482
<12M vs >12M	Lamyg	1702.58	1779.94	-0.332	47.22	-171.029	16.291	65	39	-1.638	0.104	0.482
<12M vs >12M	Lcaud	3529.25	3610.41	-0.233	70.447	-220.89	58.571	65	39	-1.152	0.252	0.504
<12M vs >12M	Lhippo	4174.23	4271.17	-0.263	74.607	-244.92	51.044	65	39	-1.299	0.197	0.482
<12M vs >12M	Lpal	2073.76	2025.3	0.258	38.078	-27.075	123.98	65	39	1.272	0.206	0.482
<12M vs >12M	Lput	4998.73	4881.61	0.259	91.714	-64.794	299.033	65	39	1.277	0.204	0.482
<12M vs >12M	Lthal	7797.06	7673.33	0.185	135.345	-144.733	392.181	65	39	0.914	0.363	0.561
<12M vs >12M	LLatVent	8573.17	8535.27	0.01	743.603	-1437.03	1512.84	65	39	0.051	0.959	0.959
<12M vs >12M	Raccumb	599.757	614.576	-0.147	20.42	-55.323	25.684	65	39	-0.726	0.47	0.561
<12M vs >12M	Ramyg	1864.6	1894.92	-0.129	47.668	-124.864	64.234	65	39	-0.636	0.526	0.561
<12M vs >12M	Rcaud	3645.09	3724.93	-0.199	81.379	-241.256	81.574	65	39	-0.981	0.329	0.561
<12M vs >12M	Rhippo	4302.2	4425.56	-0.333	75.143	-272.405	25.686	65	39	-1.642	0.104	0.482
<12M vs >12M	Rpal	1985.02	1961.15	0.139	34.711	-44.981	92.718	65	39	0.688	0.493	0.561
<12M vs >12M	Rput	5121.3	5051.99	0.143	98.242	-125.556	264.171	65	39	0.705	0.482	0.561
<12M vs >12M	Rthal	7559.4	7366.76	0.313	124.682	-54.667	439.944	65	39	1.545	0.125	0.482
<12M vs >12M	RLatVent	7673.61	7216.53	0.153	603.428	-739.825	1653.97	65	39	0.757	0.451	0.561
<12M vs >12M	L_bankssts_thickavg	2.462	2.469	-0.051	0.028	-0.062	0.048	65	39	-0.253	0.801	0.973
<12M vs >12M	L_caudalanteriorcingulate_thickavg	2.538	2.569	-0.166	0.038	-0.107	0.045	65	39	-0.82	0.414	0.973
<12M vs >12M	L_caudalmiddlefrontal_thickavg	2.609	2.648	-0.332	0.024	-0.086	0.008	65	39	-1.641	0.104	0.973
<12M vs >12M	L_cuneus_thickavg	1.878	1.882	-0.03	0.028	-0.059	0.051	65	39	-0.15	0.881	0.973
<12M vs >12M	L_entorhinal_thickavg	3.091	3.03	0.186	0.067	-0.072	0.195	65	39	0.919	0.36	0.973
<12M vs >12M	L_fusiform_thickavg	2.682	2.688	-0.048	0.025	-0.054	0.043	65	39	-0.239	0.812	0.973
<12M vs >12M	L_inferiorparietal_thickavg	2.45	2.454	-0.04	0.024	-0.052	0.042	65	39	-0.196	0.845	0.973
<12M vs >12M	L_inferiortemporal_thickavg	2.811	2.804	0.057	0.024	-0.041	0.054	65	39	0.28	0.78	0.973
<12M vs >12M	L_isthmuscingulate_thickavg	2.301	2.37	-0.429	0.032	-0.133	-0.004	65	39	-2.117	0.037	0.973
<12M vs >12M	L_lateraloccipital_thickavg	2.202	2.208	-0.051	0.022	-0.05	0.039	65	39	-0.251	0.802	0.973
<12M vs >12M	L_lateralorbitofrontal_thickavg	2.622	2.617	0.035	0.026	-0.047	0.056	65	39	0.17	0.865	0.973
<12M vs >12M	L_lingual_thickavg	1.984	2.023	-0.309	0.026	-0.09	0.012	65	39	-1.527	0.13	0.973
<12M vs >12M	L_medialorbitofrontal_thickavg	2.422	2.43	-0.075	0.021	-0.05	0.034	65	39	-0.372	0.71	0.973
<12M vs >12M	L_middletemporal_thickavg	2.849	2.869	-0.167	0.024	-0.067	0.028	65	39	-0.823	0.413	0.973
<12M vs >12M	L_parahippocampal_thickavg	2.707	2.677	0.116	0.054	-0.076	0.138	65	39	0.571	0.569	0.973
<12M vs >12M	L_paracentral_thickavg	2.467	2.485	-0.135	0.027	-0.071	0.036	65	39	-0.666	0.507	0.973
<12M vs >12M	L_parsopercularis_thickavg	2.618	2.647	-0.23	0.026	-0.081	0.022	65	39	-1.134	0.26	0.973
<12M vs >12M	L_parsorbitalis_thickavg	2.643	2.701	-0.354	0.033	-0.124	0.008	65	39	-1.745	0.084	0.973
<12M vs >12M	L_parstriangularis_thickavg	2.494	2.495	-0.007	0.029	-0.058	0.056	65	39	-0.034	0.973	0.988
<12M vs >12M	L_pericalcarine_thickavg	1.601	1.616	-0.125	0.025	-0.065	0.034	65	39	-0.615	0.54	0.973
<12M vs >12M	L_postcentral_thickavg	2.119	2.157	-0.319	0.024	-0.084	0.01	65	39	-1.576	0.118	0.973
<12M vs >12M	L_posteriorcingulate_thickavg	2.43	2.461	-0.24	0.026	-0.082	0.021	65	39	-1.185	0.239	0.973
<12M vs >12M	L_precentral_thickavg	2.641	2.667	-0.257	0.021	-0.067	0.015	65	39	-1.268	0.208	0.973
<12M vs >12M	L_precuneus_thickavg	2.378	2.389	-0.108	0.02	-0.051	0.029	65	39	-0.534	0.594	0.973
<12M vs >12M	L_rostralanteriorcingulate_thickavg	2.764	2.757	0.051	0.029	-0.051	0.065	65	39	0.254	0.8	0.973
<12M vs >12M	L_rostralmiddlefrontal_thickavg	2.385	2.418	-0.325	0.021	-0.074	0.008	65	39	-1.606	0.111	0.973
<12M vs >12M	L_superiorfrontal_thickavg	2.791	2.791	-0.001	0.021	-0.042	0.041	65	39	-0.007	0.994	0.994
<12M vs >12M	L_superiorparietal_thickavg	2.191	2.217	-0.241	0.022	-0.069	0.017	65	39	-1.19	0.237	0.973
<12M vs >12M	L_superiortemporal_thickavg	2.813	2.823	-0.074	0.027	-0.064	0.044	65	39	-0.363	0.717	0.973
<12M vs >12M	L_supramarginal_thickavg	2.609	2.59	0.162	0.024	-0.029	0.067	65	39	0.799	0.426	0.973
<12M vs >12M	L_frontalpole_thickavg	2.747	2.729	0.083	0.042	-0.067	0.101	65	39	0.407	0.685	0.973
<12M vs >12M	L_temporalpole_thickavg	3.194	3.221	-0.069	0.081	-0.188	0.133	65	39	-0.342	0.733	0.973
<12M vs >12M	L_transversetemporal_thickavg	2.377	2.393	-0.071	0.044	-0.103	0.072	65	39	-0.348	0.728	0.973
<12M vs >12M	L_insula_thickavg	2.923	2.976	-0.328	0.033	-0.118	0.012	65	39	-1.621	0.108	0.973
<12M vs >12M	R_bankssts_thickavg	2.604	2.601	0.015	0.032	-0.061	0.066	65	39	0.076	0.939	0.973
<12M vs >12M	R_caudalanteriorcingulate_thickavg	2.416	2.426	-0.06	0.033	-0.075	0.055	65	39	-0.295	0.769	0.973
<12M vs >12M	R_caudalmiddlefrontal_thickavg	2.571	2.553	0.152	0.023	-0.029	0.064	65	39	0.753	0.453	0.973
<12M vs >12M	R_cuneus_thickavg	1.909	1.922	-0.111	0.023	-0.057	0.032	65	39	-0.549	0.584	0.973
<12M vs >12M	R_entorhinal_thickavg	3.251	3.19	0.169	0.074	-0.085	0.208	65	39	0.835	0.406	0.973
<12M vs >12M	R_fusiform_thickavg	2.709	2.727	-0.147	0.025	-0.068	0.032	65	39	-0.725	0.47	0.973
<12M vs >12M	R_inferiorparietal_thickavg	2.511	2.532	-0.192	0.023	-0.066	0.023	65	39	-0.946	0.346	0.973
<12M vs >12M	R_inferiortemporal_thickavg	2.804	2.819	-0.129	0.024	-0.063	0.033	65	39	-0.637	0.526	0.973
<12M vs >12M	R_isthmuscingulate_thickavg	2.29	2.341	-0.333	0.031	-0.112	0.01	65	39	-1.646	0.103	0.973
<12M vs >12M	R_lateraloccipital_thickavg	2.276	2.289	-0.117	0.022	-0.056	0.031	65	39	-0.578	0.565	0.973
<12M vs >12M	R_lateralorbitofrontal_thickavg	2.584	2.594	-0.061	0.031	-0.071	0.053	65	39	-0.299	0.766	0.973
<12M vs >12M	R_lingual_thickavg	2	2.022	-0.183	0.024	-0.071	0.026	65	39	-0.902	0.369	0.973
<12M vs >12M	R_medialorbitofrontal_thickavg	2.402	2.385	0.152	0.023	-0.029	0.064	65	39	0.749	0.456	0.973
<12M vs >12M	R_middletemporal_thickavg	2.853	2.876	-0.171	0.027	-0.077	0.031	65	39	-0.846	0.4	0.973
<12M vs >12M	R_parahippocampal_thickavg	2.644	2.615	0.13	0.044	-0.059	0.116	65	39	0.644	0.521	0.973
<12M vs >12M	R_paracentral_thickavg	2.522	2.514	0.061	0.026	-0.044	0.06	65	39	0.302	0.764	0.973
<12M vs >12M	R_parsopercularis_thickavg	2.601	2.604	-0.025	0.025	-0.053	0.047	65	39	-0.126	0.9	0.973
<12M vs >12M	R_parsorbitalis_thickavg	2.624	2.598	0.155	0.034	-0.042	0.095	65	39	0.766	0.445	0.973
<12M vs >12M	R_parstriangularis_thickavg	2.416	2.418	-0.019	0.024	-0.051	0.046	65	39	-0.096	0.924	0.973
<12M vs >12M	R_pericalcarine_thickavg	1.572	1.604	-0.255	0.025	-0.08	0.018	65	39	-1.259	0.211	0.973
<12M vs >12M	R_postcentral_thickavg	2.082	2.139	-0.538	0.022	-0.1	-0.015	65	39	-2.656	0.009	0.612
<12M vs >12M	R_posteriorcingulate_thickavg	2.422	2.433	-0.096	0.023	-0.057	0.035	65	39	-0.474	0.637	0.973
<12M vs >12M	R_precentral_thickavg	2.565	2.581	-0.108	0.03	-0.075	0.043	65	39	-0.531	0.596	0.973
<12M vs >12M	R_precuneus_thickavg	2.399	2.426	-0.242	0.023	-0.073	0.018	65	39	-1.196	0.234	0.973
<12M vs >12M	R_rostralanteriorcingulate_thickavg	2.738	2.732	0.035	0.036	-0.065	0.077	65	39	0.173	0.863	0.973
<12M vs >12M	R_rostralmiddlefrontal_thickavg	2.305	2.297	0.084	0.018	-0.029	0.044	65	39	0.416	0.678	0.973
<12M vs >12M	R_superiorfrontal_thickavg	2.731	2.726	0.045	0.02	-0.036	0.045	65	39	0.223	0.824	0.973
<12M vs >12M	R_superiorparietal_thickavg	2.199	2.203	-0.032	0.022	-0.047	0.04	65	39	-0.16	0.873	0.973
<12M vs >12M	R_superiortemporal_thickavg	2.833	2.83	0.021	0.027	-0.051	0.057	65	39	0.105	0.917	0.973
<12M vs >12M	R_supramarginal_thickavg	2.605	2.604	0.014	0.021	-0.041	0.044	65	39	0.07	0.944	0.973
<12M vs >12M	R_frontalpole_thickavg	2.755	2.706	0.218	0.045	-0.041	0.138	65	39	1.074	0.285	0.973
<12M vs >12M	R_temporalpole_thickavg	3.316	3.325	-0.018	0.096	-0.198	0.181	65	39	-0.087	0.931	0.973
<12M vs >12M	R_transversetemporal_thickavg	2.447	2.431	0.073	0.044	-0.072	0.104	65	39	0.362	0.718	0.973
<12M vs >12M	R_insula_thickavg	3.02	3.071	-0.294	0.035	-0.121	0.019	65	39	-1.453	0.149	0.973
